# Supplementary material for: Four new corticioid species in Trechisporales (Basidiomycota) from East Asia and notes on phylogeny of the order
Source: MycoKeys. 2019 Mar 8;48:97–113. doi: 10.3897/mycokeys.48.31956 (PMC6420480; doi:10.3897/mycokeys.48.31956)
Supplement: XML Treatment for Dextrinocystis calamicola [file mycokeys.48.31956-treatment1.xml]

<!DOCTYPE tp:taxon-treatment
  PUBLIC "-//TaxonX//DTD Taxonomic Treatment Publishing DTD v0 20100105//EN" "tax-treatment-NSO.dtd">
<tp:taxon-treatment xmlns:tp="http://www.plazi.org/taxpub"><tp:treatment-meta><kwd-group><label>Taxon classification</label><kwd><named-content xmlns:xlink="http://www.w3.org/1999/xlink" content-type="kingdom">Fungi</named-content></kwd><kwd><named-content xmlns:xlink="http://www.w3.org/1999/xlink" content-type="order">Trechisporales</named-content></kwd><kwd><named-content xmlns:xlink="http://www.w3.org/1999/xlink" content-type="family">Hydnodontaceae</named-content></kwd></kwd-group><mixed-citation publication-type="journal"><person-group><name><surname>Liu</surname><given-names>Shi-Liang</given-names></name><name><surname>Ma</surname><given-names>Hai-Xia</given-names></name><name><surname>He</surname><given-names>Shuang-Hui</given-names></name><name><surname>Dai</surname><given-names>Yu-Cheng</given-names></name></person-group><article-title>Four new corticioid species in <tp:taxon-name><tp:taxon-name-part taxon-name-part-type="order">Trechisporales</tp:taxon-name-part></tp:taxon-name> (<tp:taxon-name><tp:taxon-name-part taxon-name-part-type="phylum">Basidiomycota</tp:taxon-name-part></tp:taxon-name>) from East Asia and notes on phylogeny of the order</article-title><source>MycoKeys</source><day>08</day><month>3</month><year>2019</year><volume>48</volume><fpage>97</fpage><lpage>113</lpage><pub-id pub-id-type="doi">10.3897/mycokeys.48.31956</pub-id></mixed-citation></tp:treatment-meta><tp:nomenclature><tp:taxon-name>
              <tp:taxon-name-part taxon-name-part-type="genus" reg="Dextrinocystis">Dextrinocystis</tp:taxon-name-part>
              <tp:taxon-name-part taxon-name-part-type="species" reg="calamicola">calamicola</tp:taxon-name-part>
              <object-id xmlns:xlink="http://www.w3.org/1999/xlink" content-type="mycobank" xlink:type="simple">828718</object-id>
            </tp:taxon-name><tp:taxon-authority>S.H. He &amp; S.L. Liu</tp:taxon-authority><tp:taxon-status xmlns:xlink="http://www.w3.org/1999/xlink" xlink:type="simple">sp. nov.</tp:taxon-status><xref ref-type="fig" rid="F3">Fig. 3</xref></tp:nomenclature><tp:treatment-sec sec-type="Typification" id="SECID0E14BG"><title>Typification.</title><p>CHINA. Fujian Province, Wuyishan County, Wuyishan Nature Reserve, on dead culms of <italic><tp:taxon-name><tp:taxon-name-part taxon-name-part-type="genus" reg="Calamus">Calamus</tp:taxon-name-part></tp:taxon-name></italic>, 3 Oct 2018, He 5701 (holotype, <named-content xmlns:xlink="http://www.w3.org/1999/xlink" content-type="dwc:institutional_code" xlink:type="simple">BJFC</named-content> 026763).</p></tp:treatment-sec><tp:treatment-sec sec-type="etymology" id="SECID0EM5BG"><title>Etymology.</title><p>“<italic>calamicola</italic>” refers to growing on <italic><tp:taxon-name><tp:taxon-name-part taxon-name-part-type="genus" reg="Calamus">Calamus</tp:taxon-name-part></tp:taxon-name></italic>.</p></tp:treatment-sec><tp:treatment-sec sec-type="Basidiomata" id="SECID0ED6BG"><title>Basidiomata.</title><p>Annual, resupinate, effused, thin, soft, easily separated from the substrate, at first as irregular small patches, later confluent up to 15 cm long, 2 cm wide. Hymenophore surface smooth, orange white (5A2) to greyish-orange [5B(3–5)], finely cracked with age; margin thinning out, fimbriate, slightly paler than hymenophore surface, becoming indistinct with age.</p></tp:treatment-sec><tp:treatment-sec sec-type="Microscopic structures" id="SECID0EI6BG"><title>Microscopic structures.</title><p>Hyphal system monomitic; generative hyphae with clamp connections, hyaline, thin-walled, frequently branched and septate, loosely interwoven, 2–3 µm in diam. Cystidia-like branches present, branched from subicular hyphae, embedded, hyaline, thick-walled, encrusted at apex, 20–30 × 1.5–2 µm. Hymenial cystidia abundant, subulate, projecting beyond hymenium, bi- or multi-rooted, hyaline, distinctly thick-walled with a narrow lumen, slightly encrusted at apex, distinctly dextrinoid, 50–110 × 5–6 µm. Basidia suburniform to subclavate, hyaline, <!--PageBreak  -->thin-walled, with 4 sterigmata and a basal clamp connection, 20–30 × 5–8 µm; sterigmata mostly cylindrical with a blunt tip; basidioles in shape similar to basidia, but slightly smaller. Basidiospores abundant, oblong ellipsoid to short cylindrical, hyaline, thin-walled, smooth, negative in Melzer’s reagent, acyanophilous, (7–)7.5–8.8(–9) × (3.2–)3.3–4 µm, L = 8.1 µm, W = 3.7 µm, Q = 2.1–2.2 (n = 60/2).</p></tp:treatment-sec><tp:treatment-sec sec-type="material" id="SECID0EQ6BG"><title>Additional specimens examined.</title><p>CHINA. Fujian Province, Wuyishan County, Wuyishan Nature Reserve, on dead culms of <italic><tp:taxon-name><tp:taxon-name-part taxon-name-part-type="genus" reg="Calamus">Calamus</tp:taxon-name-part></tp:taxon-name></italic>, 3 Oct 2018, He 5693 (<named-content xmlns:xlink="http://www.w3.org/1999/xlink" content-type="dwc:institutional_code" xlink:type="simple">BJFC</named-content> 026755) &amp; He 5700 (<named-content xmlns:xlink="http://www.w3.org/1999/xlink" content-type="dwc:institutional_code" xlink:type="simple">BJFC</named-content> 026762).</p></tp:treatment-sec><tp:treatment-sec sec-type="remarks" id="SECID0EIAAI"><title>Remarks.</title><p>The thin whitish basidiomata on a palm tree, distinctly thick-walled cystidia with a dextrinoid reaction in Melzer’s reagent, presence of small cystidia-like branches and short cylindrical basidiospores indicate that the new species is a member of <italic><tp:taxon-name><tp:taxon-name-part taxon-name-part-type="genus" reg="Dextrinocystis">Dextrinocystis</tp:taxon-name-part></tp:taxon-name></italic>. Two species, <italic><tp:taxon-name><tp:taxon-name-part taxon-name-part-type="genus" reg="Dextrinocystis">D.</tp:taxon-name-part><tp:taxon-name-part taxon-name-part-type="species" reg="capitata">capitata</tp:taxon-name-part></tp:taxon-name></italic> (D.P. Rogers &amp; Boquiren) Gilb. &amp; M. Blackw. and <italic><tp:taxon-name><tp:taxon-name-part taxon-name-part-type="genus" reg="Dextrinocystis">D.</tp:taxon-name-part><tp:taxon-name-part taxon-name-part-type="species" reg="macrospora">macrospora</tp:taxon-name-part></tp:taxon-name></italic> (Liberta) Nakasone have been reported in the genus, both <!--PageBreak  -->of which differ from <italic><tp:taxon-name><tp:taxon-name-part taxon-name-part-type="genus" reg="Dextrinocystis">D.</tp:taxon-name-part><tp:taxon-name-part taxon-name-part-type="species" reg="calamicola">calamicola</tp:taxon-name-part></tp:taxon-name></italic> by having much larger basidiospores (11–14 × 3–4 µm for <italic><tp:taxon-name><tp:taxon-name-part taxon-name-part-type="genus" reg="Dextrinocystis">D.</tp:taxon-name-part><tp:taxon-name-part taxon-name-part-type="species" reg="capitata">capitata</tp:taxon-name-part></tp:taxon-name></italic> in <xref ref-type="bibr" rid="B10">Gilbertson and Blackwell 1988</xref>; 12–19 × 4.5–7 µm for <italic><tp:taxon-name><tp:taxon-name-part taxon-name-part-type="genus" reg="Dextrinocystis">D.</tp:taxon-name-part><tp:taxon-name-part taxon-name-part-type="species" reg="macrospora">macrospora</tp:taxon-name-part></tp:taxon-name></italic> in <xref ref-type="bibr" rid="B25">Liberta 1960</xref>) and a distribution in America. In the phylogenetic tree, <italic><tp:taxon-name><tp:taxon-name-part taxon-name-part-type="genus" reg="Dextrinocystis">D.</tp:taxon-name-part><tp:taxon-name-part taxon-name-part-type="species" reg="calamicola">calamicola</tp:taxon-name-part></tp:taxon-name></italic> formed a sister lineage to <italic><tp:taxon-name><tp:taxon-name-part taxon-name-part-type="genus" reg="Tubulicium">Tubulicium</tp:taxon-name-part></tp:taxon-name></italic> with relatively strong support (Fig. <xref ref-type="fig" rid="F2">2</xref>).</p><fig id="F3" position="float" orientation="portrait"><label>Figure 3.</label><caption><p><italic><tp:taxon-name><tp:taxon-name-part taxon-name-part-type="genus" reg="Dextrinocystis">Dextrinocystis</tp:taxon-name-part><tp:taxon-name-part taxon-name-part-type="species" reg="calamicola">calamicola</tp:taxon-name-part></tp:taxon-name></italic> (holotype, He 5701). <bold>a</bold> basidiomata <bold>b, f</bold> basidiospores <bold>c, g</bold> basidia <bold>d, h</bold> cystidia <bold>e, i</bold> cystidia-like branches in subiculum <bold>j</bold> subicular hyphae. Scale bars: 1 cm (<bold>a</bold>), 10 µm (<bold>b–j</bold>). <bold>b, c</bold> Taken in phloxine <bold>d, e</bold> taken in Melzer’s reagent.</p></caption><graphic xmlns:xlink="http://www.w3.org/1999/xlink" xlink:href="mycokeys-48-097-g003.jpg" position="float" orientation="portrait" xlink:type="simple" id="oo_273091.jpg"/></fig></tp:treatment-sec><tp:treatment-sec><!--Section generated to contain objects referenced in tp:taxon-treatment.--><fig id="F2" position="float" orientation="portrait"><label>Figure 2.</label><caption><p>Phylogeny of <tp:taxon-name><tp:taxon-name-part taxon-name-part-type="order">Trechisporales</tp:taxon-name-part></tp:taxon-name> inferred from ITS-nrLSU sequences. Topology is from <abbrev xmlns:xlink="http://www.w3.org/1999/xlink" xlink:title="Maximum Likelihood" id="ABBRID0ESXBG" xlink:type="simple">ML</abbrev> analysis with maximum likelihood bootstrap support values (≥ 50, former) and Bayesian posterior probability values (≥ 0.95, latter) shown along the branches. Different genera are indicated as coloured blocks. The new species are set in bold. Scale bar: 0.2 nucleotide substitutions per site.</p></caption><graphic xmlns:xlink="http://www.w3.org/1999/xlink" xlink:href="mycokeys-48-097-g002.jpg" position="float" orientation="portrait" xlink:type="simple" id="oo_273090.jpg"/></fig></tp:treatment-sec><ref-list><ref id="B10"><mixed-citation xmlns:xlink="http://www.w3.org/1999/xlink" xlink:type="simple"><person-group><name name-style="western"><surname>Gilbertson</surname><given-names>RL</given-names></name><name name-style="western"><surname>Blackwell</surname><given-names>M</given-names></name></person-group> (<year>1988</year>) <article-title>Some new or unusual corticioid fungi from the Gulf Coast region.</article-title><source>Mycotaxon</source><volume>33</volume>: <fpage>375</fpage>–<lpage>386</lpage>.</mixed-citation></ref><ref id="B25"><mixed-citation xmlns:xlink="http://www.w3.org/1999/xlink" xlink:type="simple"><person-group><name name-style="western"><surname>Liberta</surname><given-names>AE</given-names></name></person-group> (<year>1960</year>) <article-title>A taxonomic analysis of section <tp:taxon-name><tp:taxon-name-part taxon-name-part-type="section">Athele</tp:taxon-name-part></tp:taxon-name> of the genus <italic><tp:taxon-name><tp:taxon-name-part taxon-name-part-type="genus">Corticium</tp:taxon-name-part></tp:taxon-name></italic>. I. Genus Xenasma.</article-title><source>Mycologia</source><volume>52</volume>: <fpage>884</fpage>–<lpage>914</lpage>. <ext-link xlink:type="simple" ext-link-type="doi" xlink:href="10.1080/00275514.1960.12024964">https://doi.org/10.1080/00275514.1960.12024964</ext-link></mixed-citation></ref></ref-list></tp:taxon-treatment>
