# Supplementary material for: Four new corticioid species in Trechisporales (Basidiomycota) from East Asia and notes on phylogeny of the order
Source: MycoKeys. 2019 Mar 8;48:97–113. doi: 10.3897/mycokeys.48.31956 (PMC6420480; doi:10.3897/mycokeys.48.31956)
Supplement: XML Treatment for Subulicystidium acerosum [file mycokeys.48.31956-treatment2.xml]

<!DOCTYPE tp:taxon-treatment
  PUBLIC "-//TaxonX//DTD Taxonomic Treatment Publishing DTD v0 20100105//EN" "tax-treatment-NSO.dtd">
<tp:taxon-treatment xmlns:tp="http://www.plazi.org/taxpub"><tp:treatment-meta><kwd-group><label>Taxon classification</label><kwd><named-content xmlns:xlink="http://www.w3.org/1999/xlink" content-type="kingdom">Fungi</named-content></kwd><kwd><named-content xmlns:xlink="http://www.w3.org/1999/xlink" content-type="order">Trechisporales</named-content></kwd><kwd><named-content xmlns:xlink="http://www.w3.org/1999/xlink" content-type="family">Hydnodontaceae</named-content></kwd></kwd-group><mixed-citation publication-type="journal"><person-group><name><surname>Liu</surname><given-names>Shi-Liang</given-names></name><name><surname>Ma</surname><given-names>Hai-Xia</given-names></name><name><surname>He</surname><given-names>Shuang-Hui</given-names></name><name><surname>Dai</surname><given-names>Yu-Cheng</given-names></name></person-group><article-title>Four new corticioid species in <tp:taxon-name><tp:taxon-name-part taxon-name-part-type="order">Trechisporales</tp:taxon-name-part></tp:taxon-name> (<tp:taxon-name><tp:taxon-name-part taxon-name-part-type="phylum">Basidiomycota</tp:taxon-name-part></tp:taxon-name>) from East Asia and notes on phylogeny of the order</article-title><source>MycoKeys</source><day>08</day><month>3</month><year>2019</year><volume>48</volume><fpage>97</fpage><lpage>113</lpage><pub-id pub-id-type="doi">10.3897/mycokeys.48.31956</pub-id></mixed-citation></tp:treatment-meta><tp:nomenclature><tp:taxon-name>
              <tp:taxon-name-part taxon-name-part-type="genus" reg="Subulicystidium">Subulicystidium</tp:taxon-name-part>
              <tp:taxon-name-part taxon-name-part-type="species" reg="acerosum">acerosum</tp:taxon-name-part>
              <object-id xmlns:xlink="http://www.w3.org/1999/xlink" content-type="mycobank" xlink:type="simple">828719</object-id>
            </tp:taxon-name><tp:taxon-authority>S.H. He &amp; S.L. Liu</tp:taxon-authority><tp:taxon-status xmlns:xlink="http://www.w3.org/1999/xlink" xlink:type="simple">sp. nov.</tp:taxon-status><xref ref-type="fig" rid="F4">Fig. 4</xref><!--PageBreak  --></tp:nomenclature><tp:treatment-sec sec-type="Typification" id="SECID0EGGAI"><title>Typification.</title><p>CHINA. Guizhou Province, Libo County, Maolan Nature Reserve, on fallen angiosperm trunk, 16 Jun 2016, He 3804 (holotype, <named-content xmlns:xlink="http://www.w3.org/1999/xlink" content-type="dwc:institutional_code" xlink:type="simple">BJFC</named-content> 022303).</p></tp:treatment-sec><tp:treatment-sec sec-type="etymology" id="SECID0ERGAI"><title>Etymology.</title><p>“<italic>acerosum</italic>” refers to the presence of numerous needle-like crystals.</p></tp:treatment-sec><tp:treatment-sec sec-type="Basidiomata" id="SECID0EBHAI"><title>Basidiomata.</title><p>Annual, resupinate, effused, very thin, easily separated from the substrate, up to 6 cm long, 2 cm wide. Hymenophore surface smooth, more or less arachnoid, white (5A1) to orange grey (5B2); margin undifferentiated.</p></tp:treatment-sec><tp:treatment-sec sec-type="Microscopic structures" id="SECID0EGHAI"><title>Microscopic structures.</title><p>Hyphal system monomitic; generative hyphae with clamp connections, hyaline, thin-walled, frequently branched and septate, loosely interwoven, 2–3.5 µm in diam. Cystidia abundant, subulate, projecting beyond hymenium, hyaline, thick-walled and regularly covered with rectangular crystals at basal part, thin-walled and smooth at apex part, 50–100 × 3–5 µm. Crystals numerous, distributed in whole section or more commonly attached on cystidia, acerose, hyaline. Basidia short clavate, hyaline, thin-walled, with 4 sterigmata and a basal clamp connection, 15–20 × 4–5.5 µm; basidioles in shape similar to basidia, but slightly smaller. Basidiospores narrowly fusiform to slightly vermicular, hyaline, thin-walled, smooth, negative in Melzer’s reagent, acyanophilous, (14.5–)15.5–18(–20) × 1.8–2.2 µm, L = 16.6 µm, W = 2 µm, Q = 8.3 (n = 30/1).</p></tp:treatment-sec><tp:treatment-sec sec-type="remarks" id="SECID0ELHAI"><title>Remarks.</title><p><italic><tp:taxon-name><tp:taxon-name-part taxon-name-part-type="genus" reg="Subulicystidium">Subulicystidium</tp:taxon-name-part><tp:taxon-name-part taxon-name-part-type="species" reg="acerosum">acerosum</tp:taxon-name-part></tp:taxon-name></italic> is characterised by the long and narrow basidiospores and presence of numerous acerose crystals. The species is similar to <italic><tp:taxon-name><tp:taxon-name-part taxon-name-part-type="genus" reg="Subulicystidium">S.</tp:taxon-name-part><tp:taxon-name-part taxon-name-part-type="species" reg="longisporum">longisporum</tp:taxon-name-part></tp:taxon-name></italic> (Pat.) Parmasto, which differs in having slightly shorter and wider basidiospores (12–16 × 2–3 µm, Q &lt; 7, <xref ref-type="bibr" rid="B31">Ordynets et al. 2018</xref>). <italic><tp:taxon-name><tp:taxon-name-part taxon-name-part-type="genus" reg="Subulicystidium">Subulicystidium</tp:taxon-name-part><tp:taxon-name-part taxon-name-part-type="species" reg="cochleum">cochleum</tp:taxon-name-part></tp:taxon-name></italic> Punugu is similar to <italic><tp:taxon-name><tp:taxon-name-part taxon-name-part-type="genus" reg="Subulicystidium">S.</tp:taxon-name-part><tp:taxon-name-part taxon-name-part-type="species" reg="acerosum">acerosum</tp:taxon-name-part></tp:taxon-name></italic> by sharing needle-like crystals but differs in having larger basidiospores (20–27 × 2–3 µm, <xref ref-type="bibr" rid="B32">Punugu et al. 1980</xref>; <xref ref-type="bibr" rid="B31">Ordynets et al. 2018</xref>). Phylogenetically, <italic><tp:taxon-name><tp:taxon-name-part taxon-name-part-type="genus" reg="Subulicystidium">S.</tp:taxon-name-part><tp:taxon-name-part taxon-name-part-type="species" reg="acerosum">acerosum</tp:taxon-name-part></tp:taxon-name></italic> is distinct from all the other sampled species of <italic><tp:taxon-name><tp:taxon-name-part taxon-name-part-type="genus" reg="Subulicystidium">Subulicystidium</tp:taxon-name-part></tp:taxon-name></italic> (Fig. <xref ref-type="fig" rid="F2">2</xref>).</p><fig id="F4" position="float" orientation="portrait"><label>Figure 4.</label><caption><p><italic><tp:taxon-name><tp:taxon-name-part taxon-name-part-type="genus" reg="Subulicystidium">Subulicystidium</tp:taxon-name-part><tp:taxon-name-part taxon-name-part-type="species" reg="acerosum">acerosum</tp:taxon-name-part></tp:taxon-name></italic> (holotype, He 3804). <bold>a</bold> basidiomata <bold>b, f</bold> basidiospores <bold>c</bold> acerose crystals <bold>d, e, g</bold> cystidia <bold>h</bold> basidia and a basidiole. Scale bars: 1 cm (<bold>a</bold>), 10 µm (<bold>b–h</bold>). <bold>b–e</bold> Taken in phloxine.</p></caption><graphic xmlns:xlink="http://www.w3.org/1999/xlink" xlink:href="mycokeys-48-097-g004.jpg" position="float" orientation="portrait" xlink:type="simple" id="oo_273092.jpg"/></fig></tp:treatment-sec><tp:treatment-sec><!--Section generated to contain objects referenced in tp:taxon-treatment.--><fig id="F2" position="float" orientation="portrait"><label>Figure 2.</label><caption><p>Phylogeny of <tp:taxon-name><tp:taxon-name-part taxon-name-part-type="order">Trechisporales</tp:taxon-name-part></tp:taxon-name> inferred from ITS-nrLSU sequences. Topology is from <abbrev xmlns:xlink="http://www.w3.org/1999/xlink" xlink:title="Maximum Likelihood" id="ABBRID0ESXBG" xlink:type="simple">ML</abbrev> analysis with maximum likelihood bootstrap support values (≥ 50, former) and Bayesian posterior probability values (≥ 0.95, latter) shown along the branches. Different genera are indicated as coloured blocks. The new species are set in bold. Scale bar: 0.2 nucleotide substitutions per site.</p></caption><graphic xmlns:xlink="http://www.w3.org/1999/xlink" xlink:href="mycokeys-48-097-g002.jpg" position="float" orientation="portrait" xlink:type="simple" id="oo_273090.jpg"/></fig></tp:treatment-sec><ref-list><ref id="B31"><mixed-citation xmlns:xlink="http://www.w3.org/1999/xlink" xlink:type="simple"><person-group><name name-style="western"><surname>Ordynets</surname><given-names>A</given-names></name><name name-style="western"><surname>Scherf</surname><given-names>D</given-names></name><name name-style="western"><surname>Pansegrau</surname><given-names>F</given-names></name><name name-style="western"><surname>Denecke</surname><given-names>J</given-names></name><name name-style="western"><surname>Lysenko</surname><given-names>L</given-names></name><name name-style="western"><surname>Larsson</surname><given-names>K-H</given-names></name><name name-style="western"><surname>Langer</surname><given-names>E</given-names></name></person-group> (<year>2018</year>) <article-title>Short-spored <italic><tp:taxon-name><tp:taxon-name-part taxon-name-part-type="genus">Subulicystidium</tp:taxon-name-part></tp:taxon-name></italic> (<tp:taxon-name><tp:taxon-name-part taxon-name-part-type="order">Trechisporales</tp:taxon-name-part></tp:taxon-name>, <tp:taxon-name><tp:taxon-name-part taxon-name-part-type="phylum">Basidiomycota</tp:taxon-name-part></tp:taxon-name>): high morphological diversity and only partly clear species boundaries.</article-title><source>MycoKeys</source><volume>35</volume>: <fpage>41</fpage>–<lpage>99</lpage>. <ext-link xlink:type="simple" ext-link-type="doi" xlink:href="10.3897/mycokeys.35.25678">https://doi.org/10.3897/mycokeys.35.25678</ext-link></mixed-citation></ref><ref id="B32"><mixed-citation xmlns:xlink="http://www.w3.org/1999/xlink" xlink:type="simple"><person-group><name name-style="western"><surname>Punugu</surname><given-names>A</given-names></name><name name-style="western"><surname>Dunn</surname><given-names>MT</given-names></name><name name-style="western"><surname>Welden</surname><given-names>AL</given-names></name></person-group> (<year>1980</year>) <article-title>The peniophoroid fungi of the West Indies.</article-title><source>Mycotaxon</source><volume>10</volume>: <fpage>428</fpage>–<lpage>454</lpage>.</mixed-citation></ref></ref-list></tp:taxon-treatment>
