# Supplementary material for: Four new corticioid species in Trechisporales (Basidiomycota) from East Asia and notes on phylogeny of the order
Source: MycoKeys. 2019 Mar 8;48:97–113. doi: 10.3897/mycokeys.48.31956 (PMC6420480; doi:10.3897/mycokeys.48.31956)
Supplement: XML Treatment for Subulicystidium tropicum [file mycokeys.48.31956-treatment3.xml]

<!DOCTYPE tp:taxon-treatment
  PUBLIC "-//TaxonX//DTD Taxonomic Treatment Publishing DTD v0 20100105//EN" "tax-treatment-NSO.dtd">
<tp:taxon-treatment xmlns:tp="http://www.plazi.org/taxpub"><tp:treatment-meta><kwd-group><label>Taxon classification</label><kwd><named-content xmlns:xlink="http://www.w3.org/1999/xlink" content-type="kingdom">Fungi</named-content></kwd><kwd><named-content xmlns:xlink="http://www.w3.org/1999/xlink" content-type="order">Trechisporales</named-content></kwd><kwd><named-content xmlns:xlink="http://www.w3.org/1999/xlink" content-type="family">Hydnodontaceae</named-content></kwd></kwd-group><mixed-citation publication-type="journal"><person-group><name><surname>Liu</surname><given-names>Shi-Liang</given-names></name><name><surname>Ma</surname><given-names>Hai-Xia</given-names></name><name><surname>He</surname><given-names>Shuang-Hui</given-names></name><name><surname>Dai</surname><given-names>Yu-Cheng</given-names></name></person-group><article-title>Four new corticioid species in <tp:taxon-name><tp:taxon-name-part taxon-name-part-type="order">Trechisporales</tp:taxon-name-part></tp:taxon-name> (<tp:taxon-name><tp:taxon-name-part taxon-name-part-type="phylum">Basidiomycota</tp:taxon-name-part></tp:taxon-name>) from East Asia and notes on phylogeny of the order</article-title><source>MycoKeys</source><day>08</day><month>3</month><year>2019</year><volume>48</volume><fpage>97</fpage><lpage>113</lpage><pub-id pub-id-type="doi">10.3897/mycokeys.48.31956</pub-id></mixed-citation></tp:treatment-meta><tp:nomenclature><tp:taxon-name>
              <tp:taxon-name-part taxon-name-part-type="genus" reg="Subulicystidium">Subulicystidium</tp:taxon-name-part>
              <tp:taxon-name-part taxon-name-part-type="species" reg="tropicum">tropicum</tp:taxon-name-part>
              <object-id xmlns:xlink="http://www.w3.org/1999/xlink" content-type="mycobank" xlink:type="simple">828720</object-id>
            </tp:taxon-name><tp:taxon-authority>S.H. He &amp; S.L. Liu</tp:taxon-authority><tp:taxon-status xmlns:xlink="http://www.w3.org/1999/xlink" xlink:type="simple">sp. nov.</tp:taxon-status><xref ref-type="fig" rid="F5">Fig. 5</xref></tp:nomenclature><tp:treatment-sec sec-type="Typification" id="SECID0EUMAI"><title>Typification.</title><p>CHINA. Hainan Province, Wuzhishan County, Wuzhishan Nature Reserve, on fallen angiosperm branch, 10 Jun 2016, He 3968 (holotype, <named-content xmlns:xlink="http://www.w3.org/1999/xlink" content-type="dwc:institutional_code" xlink:type="simple">BJFC</named-content> 022470).</p></tp:treatment-sec><tp:treatment-sec sec-type="etymology" id="SECID0E6MAI"><title>Etymology.</title><p>“<italic>tropicum</italic>” refers to the distribution in tropical areas.</p></tp:treatment-sec><tp:treatment-sec sec-type="Basidiomata" id="SECID0EPNAI"><title>Basidiomata.</title><p>Annual, resupinate, effused, very thin, separable from the substrate, up to 10 cm long, 3 cm wide. Hymenophore surface smooth, white (5A1), orange grey (5B2) to greyish-orange [5B(3–4)], not cracked; margin undifferentiated.</p></tp:treatment-sec><tp:treatment-sec sec-type="Microscopic structures" id="SECID0EUNAI"><title>Microscopic structures.</title><p>Hyphal system monomitic; generative hyphae with clamp connections, hyaline, slightly thick-walled, frequently branched and septate, loosely interwoven, 2–3.5 µm in diam. Cystidia abundant, subulate, projecting beyond hymenium, hyaline, thick-walled and regularly covered with rectangular crystals except at the apex, 40–70 × 3–5 µm. Basidia subclavate to suburniform, hyaline, thin-walled, with 4 sterigmata and a basal clamp connection, 12–17 × 4–5 µm; basidioles in shape similar to basidia, but slightly smaller. Basidiospores fusiform to slightly vermicular, hyaline, thin-walled, smooth, negative in Melzer’s reagent, acyanophilous, 11–12.5(–13) × 1.8–2.2 µm, L = 11.9 µm, W = 2 µm, Q = 5.95 (n = 30/1).</p><!--PageBreak  --></tp:treatment-sec><tp:treatment-sec sec-type="material" id="SECID0E1NAI"><title>Additional specimens examined.</title><p>CHINA. Hainan Province, Baoting County, Qixianling Forest Park, on fallen angiosperm branch, 18 Mar 2016, He 3583 (<named-content xmlns:xlink="http://www.w3.org/1999/xlink" content-type="dwc:institutional_code" xlink:type="simple">BJFC</named-content> 022083).</p></tp:treatment-sec><tp:treatment-sec sec-type="remarks" id="SECID0EFOAI"><title>Remarks.</title><p><italic><tp:taxon-name><tp:taxon-name-part taxon-name-part-type="genus" reg="Subulicystidium">Subulicystidium</tp:taxon-name-part><tp:taxon-name-part taxon-name-part-type="species" reg="tropicum">tropicum</tp:taxon-name-part></tp:taxon-name></italic> resembles <italic><tp:taxon-name><tp:taxon-name-part taxon-name-part-type="genus" reg="Subulicystidium">S.</tp:taxon-name-part><tp:taxon-name-part taxon-name-part-type="species" reg="acerosum">acerosum</tp:taxon-name-part></tp:taxon-name></italic> and <italic><tp:taxon-name><tp:taxon-name-part taxon-name-part-type="genus" reg="Subulicystidium">S.</tp:taxon-name-part><tp:taxon-name-part taxon-name-part-type="species" reg="perlongisporum">perlongisporum</tp:taxon-name-part></tp:taxon-name></italic> Boidin &amp; Gilles by sharing narrow basidiospores in the genus, but differs from <italic><tp:taxon-name><tp:taxon-name-part taxon-name-part-type="genus" reg="Subulicystidium">S.</tp:taxon-name-part><tp:taxon-name-part taxon-name-part-type="species" reg="acerosum">acerosum</tp:taxon-name-part></tp:taxon-name></italic> in having shorter basidiospores and lacking the needle-like crystals and from <italic><tp:taxon-name><tp:taxon-name-part taxon-name-part-type="genus" reg="Subulicystidium">S.</tp:taxon-name-part><tp:taxon-name-part taxon-name-part-type="species" reg="perlongisporum">perlongisporum</tp:taxon-name-part></tp:taxon-name></italic> in having much shorter basidiospores and a tropical distribution (16–25 × 1.5–2.5 µm for <italic><tp:taxon-name><tp:taxon-name-part taxon-name-part-type="genus" reg="Subulicystidium">S.</tp:taxon-name-part><tp:taxon-name-part taxon-name-part-type="species" reg="perlongisporum">perlongisporum</tp:taxon-name-part></tp:taxon-name></italic> in <xref ref-type="bibr" rid="B31">Ordynets et al. 2018</xref>). The new species is also similar to <italic><tp:taxon-name><tp:taxon-name-part taxon-name-part-type="genus" reg="Subulicystidium">S.</tp:taxon-name-part><tp:taxon-name-part taxon-name-part-type="species" reg="longisporum">longisporum</tp:taxon-name-part></tp:taxon-name></italic>, but differs in having slender basidiospores and a tropical distribution. In the phylogenetic tree, <italic><tp:taxon-name><tp:taxon-name-part taxon-name-part-type="genus" reg="Subulicystidium">S.</tp:taxon-name-part><tp:taxon-name-part taxon-name-part-type="species" reg="tropicum">tropicum</tp:taxon-name-part></tp:taxon-name></italic> formed a distinct lineage in <italic><tp:taxon-name><tp:taxon-name-part taxon-name-part-type="genus" reg="Subulicystidium">Subulicystidium</tp:taxon-name-part></tp:taxon-name></italic> (Fig. <xref ref-type="fig" rid="F2">2</xref>).</p><fig id="F5" position="float" orientation="portrait"><label>Figure 5.</label><caption><p><italic><tp:taxon-name><tp:taxon-name-part taxon-name-part-type="genus" reg="Subulicystidium">Subulicystidium</tp:taxon-name-part><tp:taxon-name-part taxon-name-part-type="species" reg="tropicum">tropicum</tp:taxon-name-part></tp:taxon-name></italic> (holotype, He 3968). <bold>a</bold> basidiomata <bold>b, d</bold> basidiospores <bold>c, e</bold> cystidia <bold>f</bold> basidia <bold>g</bold> subicular hyphae. Scale bars: 1 cm (<bold>a</bold>), 10 µm (<bold>b–g</bold>). <bold>b, c</bold> Taken in phloxine.</p></caption><graphic xmlns:xlink="http://www.w3.org/1999/xlink" xlink:href="mycokeys-48-097-g005.jpg" position="float" orientation="portrait" xlink:type="simple" id="oo_273093.jpg"/></fig><!--PageBreak  --></tp:treatment-sec><tp:treatment-sec><!--Section generated to contain objects referenced in tp:taxon-treatment.--><fig id="F2" position="float" orientation="portrait"><label>Figure 2.</label><caption><p>Phylogeny of <tp:taxon-name><tp:taxon-name-part taxon-name-part-type="order">Trechisporales</tp:taxon-name-part></tp:taxon-name> inferred from ITS-nrLSU sequences. Topology is from <abbrev xmlns:xlink="http://www.w3.org/1999/xlink" xlink:title="Maximum Likelihood" id="ABBRID0ESXBG" xlink:type="simple">ML</abbrev> analysis with maximum likelihood bootstrap support values (≥ 50, former) and Bayesian posterior probability values (≥ 0.95, latter) shown along the branches. Different genera are indicated as coloured blocks. The new species are set in bold. Scale bar: 0.2 nucleotide substitutions per site.</p></caption><graphic xmlns:xlink="http://www.w3.org/1999/xlink" xlink:href="mycokeys-48-097-g002.jpg" position="float" orientation="portrait" xlink:type="simple" id="oo_273090.jpg"/></fig></tp:treatment-sec><ref-list><ref id="B31"><mixed-citation xmlns:xlink="http://www.w3.org/1999/xlink" xlink:type="simple"><person-group><name name-style="western"><surname>Ordynets</surname><given-names>A</given-names></name><name name-style="western"><surname>Scherf</surname><given-names>D</given-names></name><name name-style="western"><surname>Pansegrau</surname><given-names>F</given-names></name><name name-style="western"><surname>Denecke</surname><given-names>J</given-names></name><name name-style="western"><surname>Lysenko</surname><given-names>L</given-names></name><name name-style="western"><surname>Larsson</surname><given-names>K-H</given-names></name><name name-style="western"><surname>Langer</surname><given-names>E</given-names></name></person-group> (<year>2018</year>) <article-title>Short-spored <italic><tp:taxon-name><tp:taxon-name-part taxon-name-part-type="genus">Subulicystidium</tp:taxon-name-part></tp:taxon-name></italic> (<tp:taxon-name><tp:taxon-name-part taxon-name-part-type="order">Trechisporales</tp:taxon-name-part></tp:taxon-name>, <tp:taxon-name><tp:taxon-name-part taxon-name-part-type="phylum">Basidiomycota</tp:taxon-name-part></tp:taxon-name>): high morphological diversity and only partly clear species boundaries.</article-title><source>MycoKeys</source><volume>35</volume>: <fpage>41</fpage>–<lpage>99</lpage>. <ext-link xlink:type="simple" ext-link-type="doi" xlink:href="10.3897/mycokeys.35.25678">https://doi.org/10.3897/mycokeys.35.25678</ext-link></mixed-citation></ref></ref-list></tp:taxon-treatment>
