# Supplementary material for: Four new corticioid species in Trechisporales (Basidiomycota) from East Asia and notes on phylogeny of the order
Source: MycoKeys. 2019 Mar 8;48:97–113. doi: 10.3897/mycokeys.48.31956 (PMC6420480; doi:10.3897/mycokeys.48.31956)
Supplement: XML Treatment for Tubulicium bambusicola [file mycokeys.48.31956-treatment4.xml]

<!DOCTYPE tp:taxon-treatment
  PUBLIC "-//TaxonX//DTD Taxonomic Treatment Publishing DTD v0 20100105//EN" "tax-treatment-NSO.dtd">
<tp:taxon-treatment xmlns:tp="http://www.plazi.org/taxpub"><tp:treatment-meta><kwd-group><label>Taxon classification</label><kwd><named-content xmlns:xlink="http://www.w3.org/1999/xlink" content-type="kingdom">Fungi</named-content></kwd><kwd><named-content xmlns:xlink="http://www.w3.org/1999/xlink" content-type="order">Trechisporales</named-content></kwd><kwd><named-content xmlns:xlink="http://www.w3.org/1999/xlink" content-type="family">Hydnodontaceae</named-content></kwd></kwd-group><mixed-citation publication-type="journal"><person-group><name><surname>Liu</surname><given-names>Shi-Liang</given-names></name><name><surname>Ma</surname><given-names>Hai-Xia</given-names></name><name><surname>He</surname><given-names>Shuang-Hui</given-names></name><name><surname>Dai</surname><given-names>Yu-Cheng</given-names></name></person-group><article-title>Four new corticioid species in <tp:taxon-name><tp:taxon-name-part taxon-name-part-type="order">Trechisporales</tp:taxon-name-part></tp:taxon-name> (<tp:taxon-name><tp:taxon-name-part taxon-name-part-type="phylum">Basidiomycota</tp:taxon-name-part></tp:taxon-name>) from East Asia and notes on phylogeny of the order</article-title><source>MycoKeys</source><day>08</day><month>3</month><year>2019</year><volume>48</volume><fpage>97</fpage><lpage>113</lpage><pub-id pub-id-type="doi">10.3897/mycokeys.48.31956</pub-id></mixed-citation></tp:treatment-meta><tp:nomenclature><tp:taxon-name>
              <tp:taxon-name-part taxon-name-part-type="genus" reg="Tubulicium">Tubulicium</tp:taxon-name-part>
              <tp:taxon-name-part taxon-name-part-type="species" reg="bambusicola">bambusicola</tp:taxon-name-part>
              <object-id xmlns:xlink="http://www.w3.org/1999/xlink" content-type="mycobank" xlink:type="simple">828721</object-id>
            </tp:taxon-name><tp:taxon-authority>S.H. He &amp; S.L. Liu</tp:taxon-authority><tp:taxon-status xmlns:xlink="http://www.w3.org/1999/xlink" xlink:type="simple">sp. nov.</tp:taxon-status><xref ref-type="fig" rid="F6">Fig. 6</xref><!--PageBreak  --></tp:nomenclature><tp:treatment-sec sec-type="Typification" id="SECID0EJUAI"><title>Typification.</title><p>THAILAND. Chiang Rai Province, Doi Mae Salong, on dead culms of bamboo, 22 Jul 2016, He 4058 (holotype, <named-content xmlns:xlink="http://www.w3.org/1999/xlink" content-type="dwc:institutional_code" xlink:type="simple">BJFC</named-content> 023499).</p></tp:treatment-sec><tp:treatment-sec sec-type="etymology" id="SECID0EUUAI"><title>Etymology.</title><p>“<italic>bambusicola</italic>” refers to growing on bamboo.</p></tp:treatment-sec><tp:treatment-sec sec-type="Basidiomata" id="SECID0EEVAI"><title>Basidiomata.</title><p>Annual, resupinate, effused, closely adnate, thin, at first as irregular small patches, later confluent up to 15 cm long, 5 cm wide. Hymenophore surface <!--PageBreak  -->smooth, pilose under lens due to the projecting cystidia, pale orange (5A3) to greyish-orange [5B(3–6)], finely cracked with age; margin undifferentiated.</p></tp:treatment-sec><tp:treatment-sec sec-type="Microscopic structures" id="SECID0EMVAI"><title>Microscopic structures.</title><p>Hyphal system monomitic; generative hyphae with clamp connections, hyaline, thin-walled, moderately branched, frequently septate, loosely interwoven, 2–3 µm in diam. Cystidia abundant, subulate, projecting beyond hymenium, multi-rooted, hyaline, distinctly thick-walled, slightly amyloid, covered with dendroid branching hyphae, 70–100 × 10–16 µm. Basidia subclavate, hyaline, thin-walled, with 4 sterigmata and a basal clamp connection, 18–25 × 8–10 µm; basidioles in shape similar to basidia, but slightly smaller. Basidiospores narrowly fusiform to vermicular, bi-apiculate, hyaline, thin-walled, smooth, negative in Melzer’s reagent, acyanophilous, (17–)20–29(–30) × (2–)2.2–3(–3.2) µm, L = 23.9 µm, W = 2.6 µm, Q = 9–9.5 (n = 60/2).</p></tp:treatment-sec><tp:treatment-sec sec-type="material" id="SECID0ERVAI"><title>Additional specimens examined.</title><p>CHINA. Guizhou Province, Libo County, Maolan Nature Reserve, on rotten culms of bamboo, 11 Jul 2017, He 4776 (<named-content xmlns:xlink="http://www.w3.org/1999/xlink" content-type="dwc:institutional_code" xlink:type="simple">BJFC</named-content> 024293).</p></tp:treatment-sec><tp:treatment-sec sec-type="remarks" id="SECID0E3VAI"><title>Remarks.</title><p><italic><tp:taxon-name><tp:taxon-name-part taxon-name-part-type="genus" reg="Tubulicium">Tubulicium</tp:taxon-name-part><tp:taxon-name-part taxon-name-part-type="species" reg="bambusicola">bambusicola</tp:taxon-name-part></tp:taxon-name></italic> is distinguished by its large vermicular basidiospores and growing on bamboo. Three taxa, <italic><tp:taxon-name><tp:taxon-name-part taxon-name-part-type="genus" reg="Tubulicium">T.</tp:taxon-name-part><tp:taxon-name-part taxon-name-part-type="species" reg="raphidisporum">raphidisporum</tp:taxon-name-part></tp:taxon-name></italic> (Boidin &amp; Gilles) Oberw., Kisim.-Hor. &amp; L.D. Gómez, <italic><tp:taxon-name><tp:taxon-name-part taxon-name-part-type="genus" reg="Tubulicium">T.</tp:taxon-name-part><tp:taxon-name-part taxon-name-part-type="species" reg="vermiferum">vermiferum</tp:taxon-name-part></tp:taxon-name></italic> (Bourdot) Oberw. and <tp:taxon-name><tp:taxon-name-part taxon-name-part-type="genus" reg="Tubulicium">T.</tp:taxon-name-part><tp:taxon-name-part taxon-name-part-type="species" reg="vermiferum">vermiferum</tp:taxon-name-part><tp:taxon-name-part taxon-name-part-type="infraspecific-rank">var.</tp:taxon-name-part><tp:taxon-name-part taxon-name-part-type="variety" reg="hexasterigmatum">hexasterigmatum</tp:taxon-name-part></tp:taxon-name> J. Kaur &amp; Dhingra are similar to <italic><tp:taxon-name><tp:taxon-name-part taxon-name-part-type="genus" reg="Tubulicium">T.</tp:taxon-name-part><tp:taxon-name-part taxon-name-part-type="species" reg="bambusicola">bambusicola</tp:taxon-name-part></tp:taxon-name></italic> by sharing long vermicular basidiospores but differ in the width of basidiospores (≥ 3.5 µm) and growing on woody plant. <italic><tp:taxon-name><tp:taxon-name-part taxon-name-part-type="genus" reg="Tubulicium">Tubulicium</tp:taxon-name-part><tp:taxon-name-part taxon-name-part-type="species" reg="junci-acuti">junci-acuti</tp:taxon-name-part></tp:taxon-name></italic> Boidin &amp; Gaignon on <italic><tp:taxon-name><tp:taxon-name-part taxon-name-part-type="genus" reg="Juncus">Juncus</tp:taxon-name-part><tp:taxon-name-part taxon-name-part-type="species" reg="acutus">acutus</tp:taxon-name-part></tp:taxon-name></italic> differs from <italic><tp:taxon-name><tp:taxon-name-part taxon-name-part-type="genus" reg="Tubulicium">T.</tp:taxon-name-part><tp:taxon-name-part taxon-name-part-type="species" reg="bambusicola">bambusicola</tp:taxon-name-part></tp:taxon-name></italic> by having shorter and wider basidiospores (15–20 × 3–4.25 µm, <xref ref-type="bibr" rid="B6">Boidin and Gaignon 1992</xref>).</p><fig id="F6" position="float" orientation="portrait"><label>Figure 6.</label><caption><p><italic><tp:taxon-name><tp:taxon-name-part taxon-name-part-type="genus" reg="Tubulicium">Tubulicium</tp:taxon-name-part><tp:taxon-name-part taxon-name-part-type="species" reg="bambusicola">bambusicola</tp:taxon-name-part></tp:taxon-name></italic> (holotype, He 4058). <bold>a</bold> basidiomata <bold>b, d</bold> basidiospores <bold>c, e</bold> cystidia <bold>f</bold> basidia and a basidiole <bold>g</bold> subicular hyphae. Scale bars: 1 cm (<bold>a</bold>), 10 µm (<bold>b–g</bold>). <bold>b, c</bold> Taken in phloxine.</p></caption><graphic xmlns:xlink="http://www.w3.org/1999/xlink" xlink:href="mycokeys-48-097-g006.jpg" position="float" orientation="portrait" xlink:type="simple" id="oo_273094.jpg"/></fig></tp:treatment-sec><ref-list><ref id="B6"><mixed-citation xmlns:xlink="http://www.w3.org/1999/xlink" xlink:type="simple"><person-group><name name-style="western"><surname>Boidin</surname><given-names>J</given-names></name><name name-style="western"><surname>Gaignon</surname><given-names>M</given-names></name></person-group> (<year>1992</year>) <article-title><italic><tp:taxon-name><tp:taxon-name-part taxon-name-part-type="genus">Tubulicium</tp:taxon-name-part><tp:taxon-name-part taxon-name-part-type="species">junci-acuti</tp:taxon-name-part></tp:taxon-name></italic> nov. sp. (<tp:taxon-name><tp:taxon-name-part taxon-name-part-type="phylum">Basidiomycotina</tp:taxon-name-part></tp:taxon-name>) en provenance de la Corse.</article-title><source>Bulletin Mensuel de la Société Linnéenne de Lyon</source><volume>61</volume>: <fpage>260</fpage>–<lpage>264</lpage>. <ext-link xlink:type="simple" ext-link-type="doi" xlink:href="10.3406/linly.1992.11001">https://doi.org/10.3406/linly.1992.11001</ext-link></mixed-citation></ref></ref-list></tp:taxon-treatment>
